# Supplementary material for: Hepatic Steatosis in Patients with Celiac Disease: The Role of Packaged Gluten-Free Foods
Source: Nutrients. 2022 Jul 18;14(14):2942. doi: 10.3390/nu14142942 (PMC9316041; doi:10.3390/nu14142942)
Supplement: Supplementary file 1 [file nutrients-14-02942-s001.zip]

Archive with 1 entries (1 files):
- nutrients-1819010-supplementary.pdf
